# Supplementary material for: HIV infected CD4+ T cell clones are more stable than uninfected clones during long-term antiretroviral therapy
Source: PLoS Pathog. 2022 Aug 31;18(8):e1010726. doi: 10.1371/journal.ppat.1010726 (PMC9432747; doi:10.1371/journal.ppat.1010726)
Supplement: S1 Table — (XLSX) [file ppat.1010726.s001.xlsx]

## Sheet: Sheet1
TABLE S1
pseudo3LTR	2016_CD4	2016_PBMC		Set	#IS (1-1_merge)	#Unique_IS	#Clones	#Clones>2	#Clones>3	#Clones>5	fIS(Cl>5)
chr16-30491854	64	91		2016_CD4	9297	5233	921	477	328	187	0.325
chr6-31329977	172	67		2016_PBMC	4132	2771	394	194	120	64	0.214
chr6-31158592	118	43
chr4-83844105	78	37
chr11-116915020	72	35		Clone_Size	CD4	PBMC
chr12+398949	15	30		>14	52	52
chr16-31197103	63	29		>8	114	110
chr5+131969906	45	25
chr3-196349188	98	20
chr5-130901416	36	20		CD4-only	Both	PBMC-only
chr6-29695610	36	18		5068	6326 (4229/2097)	2035
chr2-73997866	42	16
chr1+212932718	26	15
chr3+49356405	13	15		Data from 2016_CD4-PBMC_cross-self.txt
chr2-43744907	54	14		Using 250 bins	5165	4132
chr19+48730369	23	14		Set 1	Mean 1	Set 2	Mean 2	Intersection
chr19+14088134	54	13		16_cross_25_0	4.15	16_self_25_0	1.03	0
chr8-41880896	40	13		16_cross_25_1	6.24	16_self_25_1	1.17	0.0013
chr20+34227093	30	13		16_cross_40_0	4.72	16_self_40_0	1.5	0
chr19+18430617	11	13		16_cross_40_1	6.97	16_self_40_1	1.6	0.0005
chr10+103142341	63	12		16_cross_50_0	4.91	16_self_50_0	1.8	0
chr19+35733328	12	12		16_cross_50_1	17.17	16_self_50_1	1.93	0.0001
chr19-30436418	32	11
chr16-30116475	11	11
chr11-85366275	26	10
chr1+35466501	15	10
chr20+61413535	3	10
chr19+5596195	18	9
chr1+154113579	14	9
chr1-2492473	12	9
chr15+43838476	4	9
chr17+78733832	32	8
chr8-125250813	29	8
chr9+140105699	19	8
chr3-112313651	14	8
chr17-5213990	10	8
chr16+3620439	8	8
chr13+20278625	7	8
chr16-29857115	6	8
chr1+26596672	6	8
chr2+99342392	1	8
chr9+86298439	38	7
chr1-150269866	32	7
chr19-52716197	26	7
chr19+48726674	21	7
chr12-56822918	20	7
chr19-18182873	19	7
chr11+10012186	18	7
chr14-103855307	16	7
chr4+138589	11	7
chrX-69610238	11	7
chr22+31809817	10	7
chr7-102066915	7	7
chr9+94813740	5	7
chr12-6630205	1	7
chr11-248794	31	6
chr3-170009826	24	6
chr17+6502222	22	6
chr12+110769287	14	6
chr19-2342761	14	6
chr11-66889697	9	6
chr12+132554939	6	6
chr19-12927761	5	6
chr9+15461219	2	6
chr20-436738	18	5
chr9-128612672	18	5
chr17+78766365	15	5
chr6+37903852	13	5
chr3+141233641	12	5
chr5+169505061	11	5
chr17+73968796	11	5
chr22-18182758	10	5
chr17+73384255	10	5
chr3+152995672	10	5
chr2+225836188	9	5
chr1+42790906	7	5
chr14+23028054	7	5
chr2-28179055	6	5
chr11-67702710	5	5
chr8-107764365	4	5
chr13-45817510	4	5
chr11-3006977	4	5
chr12-56544588	3	5
chr22+47081994	2	5
chr17+64698639	2	5
chr6+136587570	2	5
chr6+30495379	2	5
chr19-1616908	1	5
chr20-46230776	32	4
chr17-40405789	14	4
chr11-60841786	13	4
chr20+32998515	11	4
chr17+28488841	10	4
chr5+156630881	10	4
chr17+56576255	9	4
chr16-89857912	9	4
chr17+78282909	8	4
chr1+46206981	7	4
chr14+21712577	7	4
chr5+176654666	7	4
chrX-128963702	7	4
chr21-45316413	6	4
chr5-74846188	6	4
chr17+46367266	6	4
chr12-113671126	5	4
chr1+155939193	5	4
chr19-44619611	4	4
chr16-88026582	3	4
chr15+91336873	3	4
chr1-44235333	3	4
chr6+29821935	2	4
chr18+43807693	2	4
chr17+47721731	1	4
chr4+123252712	1	4
chr16+67123560	1	4
chr11+65883995	1	4
chr19+35314690	1	4
chr17-37994532	1	4
chr17-40417857	0	4
chr5+35659019	0	4
chr17-25878909	21	3
chr1-17367184	17	3
chr17+40413517	15	3
chr17-7396465	13	3
chr1+17367179	13	3
chr19+39942077	11	3
chr9-96262479	11	3
chr3-50030663	11	3
chr19+17618818	10	3
chr2-24437867	10	3
chr8+71307824	10	3
chr11+65432715	9	3
chr20-45972390	9	3
chr4-105144689	8	3
chr4+78697384	8	3
chr14-70138810	8	3
chr10+6695641	8	3
chr4-2864639	7	3
chr2+168952950	7	3
chr7+73662239	7	3
chr1-52202298	7	3
chr16-1792227	7	3
chr11-62333342	7	3
chr3+69235894	7	3
chr12+118611575	7	3
chr8-116671734	6	3
chr2+64897789	6	3
chr2-86979916	6	3
chr19-37591755	5	3
chr17-73369681	5	3
chr16-56481038	5	3
chr3+32557588	5	3
chr1+6256589	5	3
chr12+46349516	5	3
chr8+124044271	5	3
chr14+31042361	5	3
chr16+29805174	4	3
chr16-71735501	4	3
chr17-40411211	4	3
chr11-64962882	4	3
chr20+35766989	4	3
chr1-174211341	4	3
chr6+90785019	4	3
chr22-47324594	4	3
chrX+152596310	4	3
chr11-62550302	3	3
chr1+150829699	3	3
chr12-56337345	3	3
chr19-7499697	3	3
chr17-1294610	3	3
chr19-19581805	3	3
chr11+65938288	2	3
chr7-99811107	2	3
chr6+31623976	2	3
chr15+41682407	2	3
chr17-7844140	2	3
chr20-33003040	2	3
chr11+67101709	2	3
chr15-63807474	2	3
chr17-7456261	2	3
chr6+31799570	2	3
chr12-48200584	1	3
chr5-37560638	1	3
chr12+56420547	1	3
chr1+24289441	1	3
chr19-7525438	1	3
chr1-29310423	1	3
chr8+59770028	1	3
chr1+42790907	1	3
chr1-28947838	0	3
chr13+27285937	0	3
chr19-1360291	0	3
chr10+129917430	0	3
chr8+135603276	0	3
chr9+78652008	23	2
chr6-31598274	19	2
chr19-52461103	18	2
chr1-9312956	16	2
chr20-40063424	16	2
chr7-94181543	15	2
chr1+19461680	14	2
chr5-149783558	13	2
chr9+3356749	13	2
chr21+38463492	12	2
chr2-182465349	11	2
chr1+151036844	11	2
chr19+13234070	10	2
chr11-118205179	10	2
chr1-46150391	9	2
chr1-235500201	9	2
chr16+78914236	9	2
chr15-91341886	9	2
chr1+235140210	9	2
chr10-17725109	8	2
chr19+11477359	8	2
chr21-44460296	8	2
chr1+19461385	8	2
chr1-201933611	7	2
chr17-40405772	7	2
chr10-88231674	7	2
chr3-52665789	6	2
chr2+61149274	6	2
chr22-50979173	6	2
chr17-64084150	6	2
chr8+125481928	6	2
chr19-8525638	6	2
chr16+68159328	5	2
chr19-48832406	5	2
chr3+18745745	5	2
chr17+4032739	5	2
chr19-50090477	5	2
chr16-46424515	5	2
chr17-7782340	5	2
chr7+6176744	5	2
chr6-29695082	5	2
chr20-30269328	5	2
chr16+71787021	4	2
chr17+76057350	4	2
chr2+53732063	4	2
chr19-17150424	4	2
chr16-68364333	4	2
chr1-113188870	4	2
chr22+38880622	4	2
chr2-198006887	4	2
chr12+4934940	4	2
chr5+140981343	4	2
chr6-90749831	4	2
chr17-40393451	4	2
chr22-30521955	4	2
chr2+102706719	4	2
chr4+146781550	4	2
chr16-29738044	4	2
chr2-44206552	3	2
chr19+10309695	3	2
chr15+49920151	3	2
chr16+46399071	3	2
chr16+89526735	3	2
chr17+61744839	3	2
chr8-8731316	3	2
chr12+48466020	3	2
chr2-8196258	3	2
chr20+62358250	3	2
chr20-32094749	3	2
chrX+153351373	3	2
chr5+109323620	3	2
chr12+489522	3	2
chr3-43308225	3	2
chr20-34427695	3	2
chr16-88756959	2	2
chr16-3513268	2	2
chr17+79560294	2	2
chr11-76569121	2	2
chr17+60037301	2	2
chr1-24810096	2	2
chr1-194023135	2	2
chr22-40861152	2	2
chr10+104509891	2	2
chr12+52987949	2	2
chr2+173432562	2	2
chr1+217872142	2	2
chr16-88680821	2	2
chr19+48679781	2	2
chr12-53784028	2	2
chr7-100111938	2	2
chr16+68125383	2	2
chr9-97593526	2	2
chr17-4179150	2	2
chr9-14635999	2	2
chrX+109497968	2	2
chr6+74344475	2	2
chr19-46075357	2	2
chr2-178140102	2	2
chr4-74083274	2	2
chrX-47839941	2	2
chr19-40233413	1	2
chr19+35694364	1	2
chr19+19536582	1	2
chr14+58917076	1	2
chr16+56838208	1	2
chr2+27559877	1	2
chr6-42382685	1	2
chr12-57753280	1	2
chr18+43665174	1	2
chr1+26226836	1	2
chr19+10850714	1	2
chr16-2782300	1	2
chr6-43571014	1	2
chr14-35237762	1	2
chr19-50877876	1	2
chr2+242265365	1	2
chr14+92615467	1	2
chr15-42232025	1	2
chr17-7597392	1	2
chr19-41294220	1	2
chr2+200813754	1	2
chr8+145252763	1	2
chr22-42630133	1	2
chr20+45980412	1	2
chr4+488671	1	2
chr7+98732384	1	2
chr19+5662921	1	2
chr5-131767463	1	2
chr1-32507923	1	2
chr10-124182012	1	2
chr19-34799615	1	2
chr22-41223400	1	2
chr6-31437247	1	2
chr10-70693970	1	2
chr10-103729735	1	2
chr20-61543760	1	2
chr20-62352361	1	2
chr4+9555920	1	2
chr12-8521274	1	2
chr17+26892093	1	2
chr6-2897811	0	2
chr12-50415665	0	2
chr22+19823732	0	2
chr6-90943595	0	2
chr17+79590007	0	2
chr2-74263671	0	2
chr1-24016573	0	2
chr16+69252140	0	2
chr22-50270685	0	2
chr8-16929470	0	2
chr15-93431601	0	2
chr16+84611827	0	2
chr18-45001338	0	2
chr12-66712079	0	2
chr1-160410569	0	2
chr12-112676922	0	2
chr1-66812965	0	2
chr1+46182677	0	2
chr17-40415576	0	2
chr19+970362	0	2
chr2+241483086	0	2
chr5+134142497	0	2
chr17-44236912	0	2
chr5+175909428	0	2
chr11+64955965	0	2
chr16-1883862	0	2
chr17-16024070	0	2
chr17-40422241	0	2
chr17+20178153	0	2
chr19-1631519	0	2
chr19+1225254	0	2
chr19+7501298	0	2
chr2-28136413	0	2
chr2+170426147	0	2
chr2+240256869	0	2
chr22-39093275	0	2
chr7-102771994	0	2
chr7-666352	0	2
chr9-103167268	0	2
chr9+125288678	0	2
chr3-27427841	0	2
chr1+67655443	0	2
chr11+85452017	0	2
chr12+27873659	0	2
chr15-65453484	0	2
chr17-75509174	0	2
chr19-41794830	0	2
chr2-200777216	0	2
chr20-2882955	0	2
chr3+150914140	0	2
chr5+77513382	0	2
chr8+94742449	0	2
chr9-132834799	0	2
chrX-154267292	0	2
chr10+73504729	0	2
chr11+111477233	0	2
chr14+95250383	0	2
chr16+89801762	0	2
chr3+71168844	0	2
chr5+65259018	0	2
chr7+94181538	21	1
chr13+41200496	19	1
chr2+172680551	12	1
chrX+76926677	10	1
chr19+6238348	9	1
chr9+20316387	9	1
chr19-6054077	9	1
chr10-3937928	9	1
chr19-48713086	8	1
chr16-1889296	8	1
chr17+29695807	8	1
chr17+43385318	8	1
chr19+47483524	8	1
chr10+7939167	8	1
chr17-35674551	7	1
chr17+79831099	7	1
chr20-47582461	7	1
chr8+54890852	7	1
chr2-20540173	7	1
chr20+47582456	7	1
chr5+118672664	7	1
chr9-98644922	7	1
chr11-65039052	6	1
chr6+32655160	6	1
chr12-72051338	6	1
chr10-11261045	6	1
chr16+18858421	6	1
chr22-38046209	6	1
chr17+80856619	6	1
chr19+2142822	6	1
chr11+86768108	5	1
chr11+66416619	5	1
chr14-64385921	5	1
chrX-153092614	5	1
chr19+3696155	5	1
chr19+18570714	5	1
chr1-198629999	5	1
chr17-41334615	5	1
chr6+144858269	5	1
chr14+22408147	5	1
chr17+37541622	5	1
chr19-1223666	5	1
chr22+50802772	5	1
chr22-50822661	5	1
chr6-45157509	5	1
chr8+145266709	5	1
chr1-221904160	5	1
chr17-47870394	5	1
chr2+38863784	5	1
chr11+66897944	5	1
chr19+14001180	4	1
chr5+65001095	4	1
chr7+155461623	4	1
chr22+40849717	4	1
chr3+196892256	4	1
chr19+2442279	4	1
chr11+66991157	4	1
chr20-52272719	4	1
chr17+78598238	4	1
chr19-13868908	4	1
chr19-888910	4	1
chr2+235231567	4	1
chr1+197088000	4	1
chr6+32989346	4	1
chr19+54680887	4	1
chr22+40654344	4	1
chr11+73937794	4	1
chrX+19661105	4	1
chr1-33301185	4	1
chr2+162091894	4	1
chr9+128586434	4	1
chr12-97323632	4	1
chr17-40414791	4	1
chr3-130654066	4	1
chr12+56255006	4	1
chr1-244595243	4	1
chr1+167473958	4	1
chrUn_gl000220+123191	4	1
chr12+1869538	4	1
chr6+159507471	4	1
chr1-32375411	3	1
chr9-135195463	3	1
chr11-600360	3	1
chr1-27040241	3	1
chr11-68512323	3	1
chr16+643043	3	1
chr8+129697521	3	1
chr1-16246522	3	1
chr1+153840358	3	1
chr19+49484063	3	1
chr6+33515101	3	1
chr17-3911724	3	1
chr3-119803303	3	1
chr19-36260123	3	1
chr20-60819739	3	1
chr5-96161415	3	1
chr7-99962415	3	1
chr11+62512649	3	1
chr17-1334672	3	1
chr1-230798803	3	1
chr1+12273842	3	1
chr10-81936016	3	1
chr11+93401314	3	1
chr17+18772542	3	1
chr1-154932193	3	1
chr1-243762115	3	1
chr1+2130015	3	1
chr12-96682749	3	1
chr19+34805237	3	1
chr3-53021491	3	1
chr3+176864398	3	1
chr4-434674	3	1
chr5-138780950	3	1
chr6-36495390	3	1
chrX+40611044	3	1
chr19-317356	3	1
chr11+46988996	3	1
chr15+77514936	3	1
chr16-29782165	3	1
chr19+39910168	3	1
chr19+5713503	3	1
chr4-143279222	3	1
chr6-90722618	3	1
chr7-23045489	3	1
chr15+78756035	3	1
chr17+79235287	3	1
chr20+62574361	3	1
chr22-50933764	3	1
chr9-86232231	3	1
chr11+65865021	3	1
chr16-1699355	3	1
chr20-37486401	3	1
chr4-80834544	3	1
chr12+121222814	3	1
chr5+35659020	2	1
chr12+113694797	2	1
chr16-30474959	2	1
chr12+4297379	2	1
chr6+2893802	2	1
chr11-65959833	2	1
chr14-64475519	2	1
chr1+156282031	2	1
chr12-46259408	2	1
chr19-1037692	2	1
chr17+74727772	2	1
chr17+62581783	2	1
chr17-61883281	2	1
chr19-50904501	2	1
chr7-2993068	2	1
chr9-140527075	2	1
chr1+236762966	2	1
chr10+43923522	2	1
chr12-9807890	2	1
chr12+4363278	2	1
chr14+64421404	2	1
chr3-57638764	2	1
chrX+53682500	2	1
chr13+99955038	2	1
chr15+64013082	2	1
chr16+89838359	2	1
chr17-48990227	2	1
chr17+49078491	2	1
chr17+80146940	2	1
chr20-1649318	2	1
chr22+46596610	2	1
chr9+135187427	2	1
chr17+27999716	2	1
chr17+73862032	2	1
chr19-30456771	2	1
chr17-5459974	2	1
chr11+63626645	2	1
chr19+58792580	2	1
chr21-37699241	2	1
chr22+17720690	2	1
chr3+143140750	2	1
chr17-40394423	2	1
chr17-46218227	2	1
chr17+73159452	2	1
chr2-174985854	2	1
chr8+134318513	2	1
chr12+46875760	2	1
chr1-39674948	2	1
chr10+27093758	2	1
chr11+435942	2	1
chr16-69605252	2	1
chr16+74589951	2	1
chr17-27773294	2	1
chr17-73531803	2	1
chr17+38014958	2	1
chr17+74647830	2	1
chr19-35476820	2	1
chr19-54883154	2	1
chr7+131086447	2	1
chr1+169622977	2	1
chr7+5367406	2	1
chr10-103628158	2	1
chr10+6714195	2	1
chr11+71789867	2	1
chr12-68867364	2	1
chr14-22995677	2	1
chr17-55488091	2	1
chr17-73353159	2	1
chr17-76344543	2	1
chr19-10239476	2	1
chr19-22725084	2	1
chr19-34852677	2	1
chr22-28304372	2	1
chr22+50703585	2	1
chr5+131053902	2	1
chr7+99169375	2	1
chr9-132572289	2	1
chr14+71425193	2	1
chr17-40384823	2	1
chr19-30506886	2	1
chr20-61580318	2	1
chr20+1649022	2	1
chr6+101216277	2	1
chr1+9716455	2	1
chr13+24403676	2	1
chr15-74726677	2	1
chr18-59885745	2	1
chr2-28253166	2	1
chr21-27465227	2	1
chr6+86247919	2	1
chr12-53997273	2	1
chr5-177336468	2	1
chr3-136158867	2	1
chr6+16989724	2	1
chr21-45453208	1	1
chr1+42375584	1	1
chr11-63457449	1	1
chr17-38003237	1	1
chr9-140077158	1	1
chr1+28354425	1	1
chr12+90325632	1	1
chr16-30587892	1	1
chr17-47431096	1	1
chr2+12412183	1	1
chr8+48769590	1	1
chr1+16232906	1	1
chr11-66090934	1	1
chr11+108172309	1	1
chr12+7097777	1	1
chr19-1257687	1	1
chr19-49154724	1	1
chr9-139699464	1	1
chr9+135209842	1	1
chr12+96832724	1	1
chr1-6847982	1	1
chr17-40412199	1	1
chr17+40506105	1	1
chr19-10200554	1	1
chr3-49636610	1	1
chr3+13474751	1	1
chr5+172492752	1	1
chr8+23009668	1	1
chr14+52924643	1	1
chr13-25072640	1	1
chr17-42964499	1	1
chr17-79563496	1	1
chr19+1057413	1	1
chr19+18282266	1	1
chr19+20128348	1	1
chr19+44074085	1	1
chr2-64377484	1	1
chr3-50278977	1	1
chr6-15656484	1	1
chr9-134326127	1	1
chr1-2198446	1	1
chr10-92651063	1	1
chr12-93394238	1	1
chr12+50415660	1	1
chr12+56750030	1	1
chr13-46821239	1	1
chr14-35237775	1	1
chr15-42036025	1	1
chr15-50999864	1	1
chr16-1781793	1	1
chr16+1864301	1	1
chr17-40385988	1	1
chr17-62572502	1	1
chr17+1002674	1	1
chr17+27808724	1	1
chr17+37453137	1	1
chr19-35674018	1	1
chr2+42846817	1	1
chr22+46095095	1	1
chr7-98928515	1	1
chr8+146111355	1	1
chr9+97969053	1	1
chr20-32990224	1	1
chr19-34679608	1	1
chr19+30476759	1	1
chr6+43528295	1	1
chr7+104926863	1	1
chr17-29701011	1	1
chr13-89232860	1	1
chr17-65722423	1	1
chr8-66706900	1	1
chr1-151405016	1	1
chr1-169651190	1	1
chr1-9962669	1	1
chr1+150414991	1	1
chr15+41590880	1	1
chr15+44990165	1	1
chr16-14290656	1	1
chr17+4946645	1	1
chr19-41137939	1	1
chr19-47462938	1	1
chr19+55754397	1	1
chr3-10173875	1	1
chr5-158611320	1	1
chr6-90749776	1	1
chr9-36237047	1	1
chr12+51497205	1	1
chr14+75291157	1	1
chr16-28491788	1	1
chr16+3867046	1	1
chr17-29214195	1	1
chr17-42536360	1	1
chr19+15526248	1	1
chr22-42469408	1	1
chr22+41893570	1	1
chr4-114590018	1	1
chr7-6176175	1	1
chr8-41868608	1	1
chrX+41036637	1	1
chr1-235331070	1	1
chr10-88226179	1	1
chr11-67944482	1	1
chr11+67170155	1	1
chr14+102438757	1	1
chr14+24628484	1	1
chr16-2807979	1	1
chr16-50706378	1	1
chr16+14296303	1	1
chr17-27834773	1	1
chr19-42372890	1	1
chr20+30976838	1	1
chr22+31567096	1	1
chr3-50001585	1	1
chr3+177765549	1	1
chr6-41954544	1	1
chr6+31793560	1	1
chr9-139987049	1	1
chr9+126372651	1	1
chr1+154388967	1	1
chr14+55441473	1	1
chr16+173525	1	1
chr20+34075394	1	1
chr1-161792012	1	1
chr1+226472800	1	1
chr11-124860727	1	1
chr11-65201201	1	1
chr11+118641916	1	1
chr12-132481664	1	1
chr12-30873459	1	1
chr15-42605807	1	1
chr16-29453683	1	1
chr16-69925436	1	1
chr16-81699541	1	1
chr17-27806809	1	1
chr17-30704665	1	1
chr17-73331044	1	1
chr17+33940098	1	1
chr17+6500118	1	1
chr17+73940300	1	1
chr19+3052719	1	1
chr2-106792928	1	1
chr2-181295464	1	1
chr2+203165674	1	1
chr2+58429167	1	1
chr22-40675810	1	1
chr3+47958123	1	1
chr4+71595838	1	1
chr6+128223256	1	1
chr6+42835340	1	1
chr7-151799296	1	1
chr7-86821563	1	1
chr8-19291140	1	1
chrX-44954256	1	1
chr12-11957643	1	1
chr1+27042408	1	1
chr11-65198351	1	1
chr11-66561069	1	1
chr13-53242536	1	1
chr14-76640714	1	1
chr15-49425758	1	1
chr16+15176634	1	1
chr16+15720376	1	1
chr16+89751940	1	1
chr17-79854649	1	1
chr17+19701728	1	1
chr17+27977123	1	1
chr19-38508114	1	1
chr19+10293745	1	1
chr19+12338339	1	1
chr2-173302595	1	1
chr2+128542584	1	1
chr3-177337368	1	1
chr3-44893328	1	1
chrX-80460341	1	1
chr1-16188154	1	1
chr1-27046300	1	1
chr1+10557753	1	1
chr10+42396827	1	1
chr11+74675665	1	1
chr12-1122568	1	1
chr12-60085293	1	1
chr12-69920160	1	1
chr16-10570226	1	1
chr17-7510265	1	1
chr17-76058119	1	1
chr19-19561510	1	1
chr19-52673272	1	1
chr2+44215928	1	1
chr20-37468805	1	1
chr22+50843477	1	1
chr3-152066193	1	1
chr4+169232900	1	1
chr6-31755114	1	1
chr6+33241119	1	1
chrX-153976614	1	1
chrX+39157759	1	1
chr1+16235236	1	1
chr12-118779559	1	1
chr12-112712046	1	1
chr12+50591181	1	1
chr12+56178492	1	1
chr14-31404640	1	1
chr14-51272833	1	1
chr16-67817988	1	1
chr17-40398204	1	1
chr17-6511660	1	1
chr17-74738612	1	1
chr17+79840551	1	1
chr17+8805762	1	1
chr19-10238778	1	1
chr19-1075805	1	1
chr19-37846778	1	1
chr19+35676635	1	1
chr19+46139308	1	1
chr19+57789227	1	1
chr20-32965673	1	1
chr22-40841450	1	1
chr22+18158348	1	1
chr3+37148020	1	1
chr3+46974363	1	1
chr4+1177580	1	1
chr5+94878404	1	1
chr6-90720864	1	1
chr6+111588441	1	1
chr7+44730123	1	1
chr8-95922405	1	1
chr9-131656081	1	1
chr12+873890	1	1
chr15+67432656	1	1
chr16-783455	1	1
chr17-511344	1	1
chr17+28078843	1	1
chr19+48754717	1	1
chr20-56985607	1	1
chr22-40303189	1	1
chr22+50778574	1	1
chr3-15264085	1	1
chr3+50346816	1	1
chr6-109358520	1	1
chr6+42613328	1	1
chr7+139870998	1	1
chr8-121060069	1	1
chr8-17792409	1	1
chr8+117686369	1	1
chr9+135167203	1	1
chrY+23330080	1	1
chr1-53424820	1	1
chr1-108714061	1	1
chr11-22849270	1	1
chr11-65353658	1	1
chr12+46599596	1	1
chr17-40420449	1	1
chr19-10749964	1	1
chr19+5911461	1	1
chr20+2886321	1	1
chr4-83450633	1	1
chr7+4745959	1	1
chr2-45673075	0	1
chr17+79532097	0	1
chr1+151765490	0	1
chr1+113138414	0	1
chr19+4651008	0	1
chr12+50081214	0	1
chr14+22395137	0	1
chr12+12683483	0	1
chr16-57260931	0	1
chr16-70280961	0	1
chr17-7392894	0	1
chr2+142932903	0	1
chr2+240092348	0	1
chr20-35218079	0	1
chr3+47962338	0	1
chr16-30487948	0	1
chr9-3401261	0	1
chr12-30925740	0	1
chr16-2224444	0	1
chr19+2262082	0	1
chr6+30649085	0	1
chr4+109059378	0	1
chr3+122552909	0	1
chr19-19593571	0	1
chr19-59006211	0	1
chr1-27772299	0	1
chr1+53298095	0	1
chr10+99394334	0	1
chr12-56422370	0	1
chr12+122982694	0	1
chr16-67072405	0	1
chr17-71214479	0	1
chr17-75413313	0	1
chr17+3706030	0	1
chr17+5229084	0	1
chr19+47215918	0	1
chr2-191003885	0	1
chr22-40232818	0	1
chr5-108729979	0	1
chr6+26266364	0	1
chr7+105764275	0	1
chr7+17568316	0	1
chr7+44874625	0	1
chr8+145547874	0	1
chrX-38363692	0	1
chr9+110250443	0	1
chr3+14122879	0	1
chr1-12387224	0	1
chr1+180000043	0	1
chr17-72797558	0	1
chr20+4960866	0	1
chr6-90855396	0	1
chr1-150052853	0	1
chr1-16226963	0	1
chr1-193892073	0	1
chr1-51929182	0	1
chr1+150199122	0	1
chr1+228512141	0	1
chr10-26730493	0	1
chr11-17848151	0	1
chr11-19249124	0	1
chr11-65663042	0	1
chr11+108161035	0	1
chr11+119137400	0	1
chr12-48467099	0	1
chr12-62874111	0	1
chr13-46750820	0	1
chr13+115020014	0	1
chr13+91994731	0	1
chr15-74937476	0	1
chr16-29039513	0	1
chr16-3882722	0	1
chr17-35643468	0	1
chr17-40408072	0	1
chr17-40412565	0	1
chr17+28202995	0	1
chr17+33391249	0	1
chr17+57753414	0	1
chr17+74453857	0	1
chr17+78751635	0	1
chr17+79241541	0	1
chr19-10283050	0	1
chr19-40471314	0	1
chr19+46014560	0	1
chr21+15894887	0	1
chr22+38253298	0	1
chr3-196629732	0	1
chr3+11846056	0	1
chr4-2888932	0	1
chr5-148899122	0	1
chr5+67557361	0	1
chr6-32929635	0	1
chr6-90721310	0	1
chr6-90829423	0	1
chr6+16615216	0	1
chr6+26276678	0	1
chr6+35641209	0	1
chr7-45063301	0	1
chr7-92273637	0	1
chr7+102771989	0	1
chr8+70794494	0	1
chr9-125611971	0	1
chr9-140528949	0	1
chr9+3501091	0	1
chrX-153189942	0	1
chrX+153365686	0	1
chr14-95621607	0	1
chr19+46076781	0	1
chr3+47138856	0	1
chr15-67408520	0	1
chr17-40415392	0	1
chr17+9386792	0	1
chr19-59079053	0	1
chr20-50217647	0	1
chr4+2716987	0	1
chr17-40416202	0	1
chr16+75104648	0	1
chr19-12720174	0	1
chr11+261004	0	1
chr11+66516669	0	1
chr15+41960887	0	1
chr15+65950114	0	1
chr19+5628341	0	1
chr2-43684544	0	1
chr6+33366556	0	1
chr1-12405293	0	1
chr1-160290983	0	1
chr1-161880779	0	1
chr1-225992613	0	1
chr1-242307923	0	1
chr1-36447599	0	1
chr1-52898683	0	1
chr1+2330304	0	1
chr1+23936778	0	1
chr10-12635460	0	1
chr10+65301710	0	1
chr11-111976373	0	1
chr11-46672141	0	1
chr11-699487	0	1
chr11-71788548	0	1
chr11-73257405	0	1
chr11+47562107	0	1
chr11+58348783	0	1
chr11+62585541	0	1
chr11+76067039	0	1
chr12-10462402	0	1
chr12-50584786	0	1
chr14-103855306	0	1
chr14-106707678	0	1
chr14-21735049	0	1
chr14+55491124	0	1
chr14+91969816	0	1
chr15-40451135	0	1
chr15+43317706	0	1
chr15+75912843	0	1
chr15+93316491	0	1
chr16-30762832	0	1
chr16-3906933	0	1
chr16+984858	0	1
chr17-14039619	0	1
chr17-37738475	0	1
chr17-40415202	0	1
chr17-44163606	0	1
chr17+30869567	0	1
chr17+35552448	0	1
chr17+40431353	0	1
chr17+583918	0	1
chr17+58551166	0	1
chr17+78770289	0	1
chr18+23836559	0	1
chr19-14636968	0	1
chr19-17264574	0	1
chr19-38528679	0	1
chr19-41118249	0	1
chr19-45467255	0	1
chr19-47655000	0	1
chr19-50276316	0	1
chr19-52716202	0	1
chr19-6787679	0	1
chr19-7658654	0	1
chr19+18146438	0	1
chr19+50065598	0	1
chr2-70066767	0	1
chr2-75253500	0	1
chr2+158344530	0	1
chr2+24807176	0	1
chr20-33026644	0	1
chr20-34372269	0	1
chr20-48161609	0	1
chr20-52227030	0	1
chr20-62529885	0	1
chr20-62532519	0	1
chr21-47902403	0	1
chr22-40142787	0	1
chr22-40979849	0	1
chr22-50803360	0	1
chr22+23597381	0	1
chr22+47087861	0	1
chr3-47129346	0	1
chr3+176778872	0	1
chr3+195793471	0	1
chr4+40717786	0	1
chr5-55657434	0	1
chr5-63414668	0	1
chr5-99830512	0	1
chr5+133719733	0	1
chr5+89589665	0	1
chr6-31464518	0	1
chr6-32496700	0	1
chr6-32932874	0	1
chr6-35874640	0	1
chr6-86639211	0	1
chr7+139408927	0	1
chr7+71857765	0	1
chr7+72919978	0	1
chr7+92389599	0	1
chr8-144847414	0	1
chr8-145279493	0	1
chr8-145996949	0	1
chr8+105528502	0	1
chr8+133942119	0	1
chr8+74303265	0	1
chr9-135180176	0	1
chr9+110250252	0	1
chr9+140660949	0	1
chr9+37241418	0	1
chrX-128963701	0	1
chrX+44880735	0	1
chrX+78578856	0	1
chr16+11181272	0	1
chr10-17723516	0	1
chr11+65288049	0	1
chr12-76883137	0	1
chr13+74691626	0	1
chr15+62302454	0	1
chr15+80397450	0	1
chr19-35422891	0	1
chr19-42064627	0	1
chr21+45309156	0	1
chr22+42484890	0	1
chr6-28100501	0	1
chrX-153553162	0	1
chr11+66948052	0	1
chr12+50086800	0	1
chr16-3511882	0	1
chr17-38780932	0	1
chr17-73788280	0	1
chr17+73143880	0	1
chr17+73787365	0	1
chr2+24784297	0	1
chr3-48890402	0	1
chr3+151999941	0	1
chr5-125777102	0	1
chr6-30031903	0	1
chr6-31538197	0	1
chr6+34622548	0	1
chr7-130045968	0	1
chrX-13717028	0	1
chr1-145487755	0	1
chr1-150347659	0	1
chr1-153814970	0	1
chr1-167235909	0	1
chr1-17480381	0	1
chr1-1777877	0	1
chr1-198874552	0	1
chr1-205879628	0	1
chr1-206987028	0	1
chr1-21033328	0	1
chr1-21205292	0	1
chr1-223178372	0	1
chr1-23398107	0	1
chr1-235407211	0	1
chr1-248641778	0	1
chr1-32519055	0	1
chr1-41169286	0	1
chr1-46204936	0	1
chr1-84946692	0	1
chr1-95470063	0	1
chr1+101462832	0	1
chr1+10333749	0	1
chr1+153617863	0	1
chr1+184096022	0	1
chr1+19415887	0	1
chr1+223929569	0	1
chr1+24038141	0	1
chr1+25563750	0	1
chr1+27057889	0	1
chr1+28076429	0	1
chr1+28946871	0	1
chr1+29417049	0	1
chr1+32449453	0	1
chr1+32760331	0	1
chr1+33129809	0	1
chr1+35837065	0	1
chr1+50950165	0	1
chr1+94682875	0	1
chr10-112753770	0	1
chr10-13885728	0	1
chr10-20109874	0	1
chr10-20109913	0	1
chr10-273199	0	1
chr10-32381288	0	1
chr10-5762776	0	1
chr10-90646380	0	1
chr10+103683050	0	1
chr10+112726042	0	1
chr10+116209098	0	1
chr10+123719989	0	1
chr10+134399961	0	1
chr10+20109930	0	1
chr10+31622428	0	1
chr10+63825653	0	1
chr11-117138851	0	1
chr11-3749736	0	1
chr11-4063573	0	1
chr11-46192148	0	1
chr11-60743368	0	1
chr11-64650032	0	1
chr11-65891081	0	1
chr11-66440918	0	1
chr11-67098747	0	1
chr11-68256803	0	1
chr11-72585349	0	1
chr11-73090985	0	1
chr11+116859392	0	1
chr11+118989432	0	1
chr11+46130860	0	1
chr11+60903180	0	1
chr11+62409846	0	1
chr11+64103979	0	1
chr11+65368626	0	1
chr11+66978410	0	1
chr11+71786302	0	1
chr11+72943502	0	1
chr11+73752442	0	1
chr11+86245377	0	1
chr11+947621	0	1
chr12-104318963	0	1
chr12-105559251	0	1
chr12-123716091	0	1
chr12-31571764	0	1
chr12-31597369	0	1
chr12-34376066	0	1
chr12-5446826	0	1
chr12-57744807	0	1
chr12-6748304	0	1
chr12-88523768	0	1
chr12-9111062	0	1
chr12+112519605	0	1
chr12+122721889	0	1
chr12+22477261	0	1
chr12+50088825	0	1
chr12+53760940	0	1
chr12+53806671	0	1
chr12+57065956	0	1
chr12+95753081	0	1
chr13-21366390	0	1
chr13-37586197	0	1
chr13-43035190	0	1
chr13+73672385	0	1
chr13+99866532	0	1
chr14-23940966	0	1
chr14-61897926	0	1
chr14-62545755	0	1
chr14-70162990	0	1
chr14-85619452	0	1
chr14-91688068	0	1
chr14+102294389	0	1
chr14+24586608	0	1
chr14+39563226	0	1
chr14+50333782	0	1
chr14+50623546	0	1
chr14+63092459	0	1
chr14+67007589	0	1
chr14+76072433	0	1
chr14+89102926	0	1
chr15-102225155	0	1
chr15-58565780	0	1
chr15-68379687	0	1
chr15-90577449	0	1
chr15-93420318	0	1
chr15+27979895	0	1
chr15+64409196	0	1
chr15+69505833	0	1
chr15+78450192	0	1
chr15+86079247	0	1
chr15+99399772	0	1
chr16-1553454	0	1
chr16-18817023	0	1
chr16-28169822	0	1
chr16-29592402	0	1
chr16-29593372	0	1
chr16-29746729	0	1
chr16-31361382	0	1
chr16-385023	0	1
chr16-57046811	0	1
chr16-67159676	0	1
chr16-69665392	0	1
chr16-713418	0	1
chr16-75256020	0	1
chr16-79432613	0	1
chr16-89424150	0	1
chr16-89564693	0	1
chr16-89801676	0	1
chr16+13925547	0	1
chr16+22497598	0	1
chr16+2308276	0	1
chr16+28197646	0	1
chr16+29821854	0	1
chr16+3489567	0	1
chr16+4472454	0	1
chr16+64320008	0	1
chr16+68123041	0	1
chr16+70281223	0	1
chr16+89804642	0	1
chr16+89855308	0	1
chr17-16092844	0	1
chr17-3117624	0	1
chr17-34011179	0	1
chr17-37966547	0	1
chr17-38318831	0	1
chr17-3943373	0	1
chr17-40233536	0	1
chr17-40388797	0	1
chr17-40393680	0	1
chr17-42228813	0	1
chr17-43015997	0	1
chr17-53492393	0	1
chr17-57654210	0	1
chr17-57882657	0	1
chr17-58596153	0	1
chr17-59148068	0	1
chr17-63029469	0	1
chr17-63029486	0	1
chr17-7135683	0	1
chr17-74771218	0	1
chr17-76179659	0	1
chr17-76781414	0	1
chr17-78434085	0	1
chr17-78761280	0	1
chr17-80166447	0	1
chr17+1295442	0	1
chr17+1566453	0	1
chr17+2019795	0	1
chr17+2131085	0	1
chr17+2133741	0	1
chr17+26371187	0	1
chr17+27059521	0	1
chr17+27136851	0	1
chr17+27268154	0	1
chr17+29630228	0	1
chr17+35916180	0	1
chr17+3849167	0	1
chr17+41248953	0	1
chr17+44151493	0	1
chr17+44220200	0	1
chr17+57913700	0	1
chr17+58585743	0	1
chr17+62602623	0	1
chr17+70770129	0	1
chr17+74156584	0	1
chr17+75171546	0	1
chr17+80226756	0	1
chr17+80592416	0	1
chr18-2773342	0	1
chr18+13088331	0	1
chr18+20761284	0	1
chr19-10767773	0	1
chr19-10875250	0	1
chr19-11059890	0	1
chr19-13237663	0	1
chr19-14286737	0	1
chr19-15482398	0	1
chr19-19556373	0	1
chr19-19716681	0	1
chr19-20007345	0	1
chr19-21330219	0	1
chr19-36220581	0	1
chr19-39912114	0	1
chr19-40460366	0	1
chr19-42394516	0	1
chr19-49305085	0	1
chr19-50298260	0	1
chr19-58149643	0	1
chr19-6592212	0	1
chr19-8538369	0	1
chr19+10286249	0	1
chr19+10905443	0	1
chr19+12574246	0	1
chr19+13065794	0	1
chr19+15624041	0	1
chr19+19562514	0	1
chr19+19904029	0	1
chr19+24307415	0	1
chr19+2503800	0	1
chr19+328870	0	1
chr19+37016289	0	1
chr19+37171128	0	1
chr19+42630818	0	1
chr19+49125723	0	1
chr19+50020537	0	1
chr19+50069210	0	1
chr19+50241493	0	1
chr19+50328099	0	1
chr19+50363329	0	1
chr19+51878170	0	1
chr19+56157584	0	1
chr2-113059585	0	1
chr2-14649326	0	1
chr2-179725051	0	1
chr2-227658478	0	1
chr2-234325124	0	1
chr2-26609600	0	1
chr2-30750247	0	1
chr2-38953600	0	1
chr2-43561241	0	1
chr2-61804378	0	1
chr2+108492	0	1
chr2+136722786	0	1
chr2+166620720	0	1
chr2+181679260	0	1
chr2+234926926	0	1
chr2+235461513	0	1
chr2+240144487	0	1
chr2+240256868	0	1
chr2+30439490	0	1
chr2+61786720	0	1
chr2+62247924	0	1
chr20-33866871	0	1
chr20-35686951	0	1
chr20-39662013	0	1
chr20-39704312	0	1
chr20-40063371	0	1
chr20-42276502	0	1
chr20-62348225	0	1
chr20-62360601	0	1
chr20+25988190	0	1
chr20+30341012	0	1
chr20+33038353	0	1
chr20+34149599	0	1
chr20+35554951	0	1
chr20+35673942	0	1
chr20+47778705	0	1
chr20+49155784	0	1
chr21-15911148	0	1
chr21-35332177	0	1
chr21-45468138	0	1
chr21-46640493	0	1
chr21-47078613	0	1
chr21+40589047	0	1
chr22-24765085	0	1
chr22-31823817	0	1
chr22-50270684	0	1
chr22-50538991	0	1
chr22+37547855	0	1
chr22+40784899	0	1
chr22+42615060	0	1
chr22+42908104	0	1
chr22+50974128	0	1
chr22+50981513	0	1
chr3-114842686	0	1
chr3-129003583	0	1
chr3-14448047	0	1
chr3-18422531	0	1
chr3-18424520	0	1
chr3-4870096	0	1
chr3-69071227	0	1
chr3+101803489	0	1
chr3+127572562	0	1
chr3+128867354	0	1
chr3+142091903	0	1
chr3+152722465	0	1
chr3+28551578	0	1
chr3+47962506	0	1
chr3+48294970	0	1
chr3+48527296	0	1
chr3+49999414	0	1
chr3+56688290	0	1
chr3+67584561	0	1
chr3+78295799	0	1
chr4-25578679	0	1
chr4-48388093	0	1
chr4-5864605	0	1
chr4-80582978	0	1
chr4-99696351	0	1
chr4+123080477	0	1
chr4+167972590	0	1
chr4+40158589	0	1
chr5-118491636	0	1
chr5-130625438	0	1
chr5-138988197	0	1
chr5-139858027	0	1
chr5-17386129	0	1
chr5-179323568	0	1
chr5-32510305	0	1
chr5-61885056	0	1
chr5+139795248	0	1
chr5+146414463	0	1
chr5+151070553	0	1
chr5+176421860	0	1
chr5+177556183	0	1
chr5+75906633	0	1
chr5+79411046	0	1
chr5+94856325	0	1
chr6-108115365	0	1
chr6-110505940	0	1
chr6-130456436	0	1
chr6-138123413	0	1
chr6-16248263	0	1
chr6-16648135	0	1
chr6-17958436	0	1
chr6-29633720	0	1
chr6-31518405	0	1
chr6-33592033	0	1
chr6-35215259	0	1
chr6-35639245	0	1
chr6-37457030	0	1
chr6-37733968	0	1
chr6-44932668	0	1
chr6+143161541	0	1
chr6+21378654	0	1
chr6+24893760	0	1
chr6+26069153	0	1
chr6+26173764	0	1
chr6+31262678	0	1
chr6+31580815	0	1
chr6+31743040	0	1
chr6+31862806	0	1
chr6+32843014	0	1
chr6+35644487	0	1
chr6+35645965	0	1
chr6+36074702	0	1
chr6+43310613	0	1
chr6+45191509	0	1
chr6+47578192	0	1
chr6+6607959	0	1
chr7-150421153	0	1
chr7-44453681	0	1
chr7-4820531	0	1
chr7-97836838	0	1
chr7-99923933	0	1
chr7+100278678	0	1
chr7+102771976	0	1
chr7+139830554	0	1
chr7+156980517	0	1
chr7+29900887	0	1
chr7+90033088	0	1
chr8-126900007	0	1
chr8-135603269	0	1
chr8-145036774	0	1
chr8-63522696	0	1
chr8-74920971	0	1
chr8+137017730	0	1
chr8+145976820	0	1
chr8+146009829	0	1
chr8+25034055	0	1
chr8+35930975	0	1
chr8+66474794	0	1
chr9-100249407	0	1
chr9-115272318	0	1
chr9-130617988	0	1
chr9-134090189	0	1
chr9-134710037	0	1
chr9-135138404	0	1
chr9-33961500	0	1
chr9-34144495	0	1
chr9-37142092	0	1
chr9-4703297	0	1
chr9-77637510	0	1
chr9-89038641	0	1
chr9+127715062	0	1
chr9+132345396	0	1
chr9+132702845	0	1
chr9+139286372	0	1
chr9+140020481	0	1
chr9+33849176	0	1
chr9+6732247	0	1
chr9+6791904	0	1
chr9+86036926	0	1
chrUn_gl000216+1588	0	1
chrX-146641565	0	1
chrX-48382845	0	1
chrX-5458049	0	1
chrX-57155993	0	1
chrX-70657254	0	1
chrX+118792129	0	1
chrX+154788470	0	1
chrX+41259101	0	1
chrX+68454232	0	1
chrX+70247070	0	1
chrY+58916676	0	1
chr1+35977409	0	1
chr11-118329320	0	1
chr11-18515455	0	1
chr11+64540801	0	1
chr12-105239183	0	1
chr12-123798111	0	1
chr14-23001726	0	1
chr15-61095405	0	1
chr16-57050239	0	1
chr16+89197222	0	1
chr17-33925333	0	1
chr19-37022297	0	1
chr19+49819677	0	1
chr19+49821306	0	1
chr22+40784334	0	1
chr4-185337774	0	1
chr5-43501017	0	1
chr5-87550112	0	1
chr7+100017751	0	1
chr7+100224733	0	1
chr8+144872853	0	1
chr1-117349386	0	1
chr1-117606891	0	1
chr1-144358792	0	1
chr1-145230477	0	1
chr1-149950432	0	1
chr1-160505740	0	1
chr1-198495319	0	1
chr1-21543339	0	1
chr1-2510391	0	1
chr1-27799302	0	1
chr1-28332542	0	1
chr1-28350355	0	1
chr1-32612988	0	1
chr1-32762918	0	1
chr1-35726341	0	1
chr1-42774115	0	1
chr1-45404353	0	1
chr1-6249381	0	1
chr1+12307139	0	1
chr1+14060539	0	1
chr1+150084491	0	1
chr1+151294648	0	1
chr1+155488865	0	1
chr1+203582928	0	1
chr1+229418443	0	1
chr1+235185839	0	1
chr1+27196582	0	1
chr1+29287352	0	1
chr1+32395457	0	1
chr10-102281761	0	1
chr10-116756946	0	1
chr10-21966878	0	1
chr10-22265858	0	1
chr10-36907010	0	1
chr10-42921617	0	1
chr10-48480513	0	1
chr10-6084135	0	1
chr10-60983573	0	1
chr10-73902488	0	1
chr10-88306972	0	1
chr10-88865895	0	1
chr10+101511819	0	1
chr10+102126227	0	1
chr10+104760173	0	1
chr10+42808604	0	1
chr10+6632381	0	1
chr10+73965780	0	1
chr11-118568314	0	1
chr11-30922236	0	1
chr11-62619463	0	1
chr11-64887168	0	1
chr11-64964095	0	1
chr11-65117385	0	1
chr11-66389039	0	1
chr11-66561202	0	1
chr11-66605275	0	1
chr11-679937	0	1
chr11-72778959	0	1
chr11-72790173	0	1
chr11-74674737	0	1
chr11-95338570	0	1
chr11+113036735	0	1
chr11+118107277	0	1
chr11+120917057	0	1
chr11+127928333	0	1
chr11+132888171	0	1
chr11+28098157	0	1
chr11+35081868	0	1
chr11+35094079	0	1
chr11+427082	0	1
chr11+43350949	0	1
chr11+47050621	0	1
chr11+48350963	0	1
chr11+58349665	0	1
chr11+62487236	0	1
chr11+62490247	0	1
chr11+65033879	0	1
chr11+65060181	0	1
chr11+65939956	0	1
chr11+66945085	0	1
chr11+66957946	0	1
chr11+67106508	0	1
chr11+68252819	0	1
chr11+68655435	0	1
chr11+70215444	0	1
chr11+70219599	0	1
chr11+73752095	0	1
chr11+73757225	0	1
chr11+75288972	0	1
chr11+76251451	0	1
chr11+85989207	0	1
chr12-121888534	0	1
chr12-14937760	0	1
chr12-3978438	0	1
chr12-44170351	0	1
chr12-47489264	0	1
chr12-51530842	0	1
chr12-51607757	0	1
chr12-6829755	0	1
chr12+110279735	0	1
chr12+11897552	0	1
chr12+123662115	0	1
chr12+21808289	0	1
chr12+51320081	0	1
chr12+51532335	0	1
chr12+51727168	0	1
chr12+56508286	0	1
chr12+56736768	0	1
chr12+57754472	0	1
chr12+62730164	0	1
chr12+93742363	0	1
chr13-22031824	0	1
chr13-40508555	0	1
chr13-47925626	0	1
chr13+19777287	0	1
chr14-101609124	0	1
chr14-103876899	0	1
chr14-55334244	0	1
chr14-68709662	0	1
chr14-73801059	0	1
chr14-93303219	0	1
chr14-97037173	0	1
chr14-99976322	0	1
chr14+50948384	0	1
chr14+55473828	0	1
chr15-43790828	0	1
chr15-66093919	0	1
chr15-75211532	0	1
chr15-76157489	0	1
chr15+101692075	0	1
chr15+32859167	0	1
chr15+41580656	0	1
chr15+44875750	0	1
chr15+52728392	0	1
chr15+55524513	0	1
chr15+55537430	0	1
chr15+56950908	0	1
chr15+65807236	0	1
chr15+77379645	0	1
chr15+80184485	0	1
chr15+85208574	0	1
chr15+90590865	0	1
chr16-1734131	0	1
chr16-1734572	0	1
chr16-1743934	0	1
chr16-21961125	0	1
chr16-2715872	0	1
chr16-28568099	0	1
chr16-30857162	0	1
chr16-3494646	0	1
chr16-4538217	0	1
chr16-50219636	0	1
chr16-50783651	0	1
chr16-50825348	0	1
chr16-69016833	0	1
chr16-71907786	0	1
chr16-74920484	0	1
chr16+11872655	0	1
chr16+2181197	0	1
chr16+23905848	0	1
chr16+27425230	0	1
chr16+30387628	0	1
chr16+3121397	0	1
chr16+3654242	0	1
chr16+75949794	0	1
chr16+88818931	0	1
chr16+89419788	0	1
chr16+89955692	0	1
chr17-14032605	0	1
chr17-16550016	0	1
chr17-28047876	0	1
chr17-2858439	0	1
chr17-29633268	0	1
chr17-37604213	0	1
chr17-38404766	0	1
chr17-40154816	0	1
chr17-40396958	0	1
chr17-40410195	0	1
chr17-40418516	0	1
chr17-40418538	0	1
chr17-41226221	0	1
chr17-43146496	0	1
chr17-43167070	0	1
chr17-4601930	0	1
chr17-47745815	0	1
chr17-4819355	0	1
chr17-55920847	0	1
chr17-62578947	0	1
chr17-70848202	0	1
chr17-73107669	0	1
chr17-73107989	0	1
chr17-7437341	0	1
chr17-74549691	0	1
chr17-74739117	0	1
chr17-76003154	0	1
chr17-76057543	0	1
chr17-76137390	0	1
chr17-78282239	0	1
chr17-79629741	0	1
chr17+14077970	0	1
chr17+1758317	0	1
chr17+18773052	0	1
chr17+2021060	0	1
chr17+28078259	0	1
chr17+33804324	0	1
chr17+35687550	0	1
chr17+3603320	0	1
chr17+3622451	0	1
chr17+37016421	0	1
chr17+37631029	0	1
chr17+38287711	0	1
chr17+3850862	0	1
chr17+38737831	0	1
chr17+40404641	0	1
chr17+40503534	0	1
chr17+41448980	0	1
chr17+44174576	0	1
chr17+46512202	0	1
chr17+47714080	0	1
chr17+49020945	0	1
chr17+56762581	0	1
chr17+58430255	0	1
chr17+60063563	0	1
chr17+63029488	0	1
chr17+73369398	0	1
chr17+73439222	0	1
chr17+75335490	0	1
chr17+76691978	0	1
chr17+76744152	0	1
chr18-19697438	0	1
chr18-23615453	0	1
chr18-48430240	0	1
chr18-9257224	0	1
chr18+43614634	0	1
chr18+45407574	0	1
chr18+47037745	0	1
chr19-10321457	0	1
chr19-13280735	0	1
chr19-1643947	0	1
chr19-1968199	0	1
chr19-39844402	0	1
chr19-40040526	0	1
chr19-40212248	0	1
chr19-40238568	0	1
chr19-41807670	0	1
chr19-51138397	0	1
chr19-54894970	0	1
chr19+10272725	0	1
chr19+10666352	0	1
chr19+13900838	0	1
chr19+16522085	0	1
chr19+16735813	0	1
chr19+18647528	0	1
chr19+21218527	0	1
chr19+37136260	0	1
chr19+38194395	0	1
chr19+39084317	0	1
chr19+4125983	0	1
chr19+42449575	0	1
chr19+4397835	0	1
chr19+43988903	0	1
chr19+47177638	0	1
chr19+50127289	0	1
chr19+50127388	0	1
chr19+52815237	0	1
chr19+55905024	0	1
chr2-128911082	0	1
chr2-135679521	0	1
chr2-135679560	0	1
chr2-178380513	0	1
chr2-198018705	0	1
chr2-203247144	0	1
chr2-203633842	0	1
chr2-225403913	0	1
chr2-231360424	0	1
chr2-242633546	0	1
chr2-38811915	0	1
chr2-39308463	0	1
chr2-42393645	0	1
chr2-46390140	0	1
chr2-70101666	0	1
chr2+176038285	0	1
chr2+242186914	0	1
chr2+25849077	0	1
chr2+26061140	0	1
chr2+28225108	0	1
chr2+28503202	0	1
chr2+77512804	0	1
chr20-21814543	0	1
chr20-30997746	0	1
chr20-33045389	0	1
chr20-34354482	0	1
chr20-37109128	0	1
chr20-62357545	0	1
chr20+21303550	0	1
chr20+35380647	0	1
chr20+499246	0	1
chr20+50081796	0	1
chr20+62639741	0	1
chr21-38559098	0	1
chr21-45441311	0	1
chr21+34592409	0	1
chr21+47702585	0	1
chr22-40186768	0	1
chr22-40844553	0	1
chr22-40852916	0	1
chr22-41540501	0	1
chr22-41564663	0	1
chr22-47332930	0	1
chr22-50977728	0	1
chr22+31775083	0	1
chr22+32047419	0	1
chr22+37626940	0	1
chr22+40845871	0	1
chr22+40977626	0	1
chr22+42042189	0	1
chr22+50882346	0	1
chr3-16577139	0	1
chr3-196931896	0	1
chr3-39875337	0	1
chr3-42651074	0	1
chr3-43371106	0	1
chr3-47761548	0	1
chr3-50148367	0	1
chr3-52301816	0	1
chr3-52663917	0	1
chr3-71426192	0	1
chr3+10007320	0	1
chr3+114920491	0	1
chr3+125185403	0	1
chr3+136620104	0	1
chr3+142143442	0	1
chr3+1721766	0	1
chr3+183808008	0	1
chr3+44680482	0	1
chr3+47059724	0	1
chr3+47238474	0	1
chr3+47496427	0	1
chr3+49104583	0	1
chr3+49778043	0	1
chr3+49805724	0	1
chr3+49809496	0	1
chr3+49999670	0	1
chr3+50069572	0	1
chr3+52302273	0	1
chr3+52604930	0	1
chr3+57783799	0	1
chr4-130819332	0	1
chr4-146056833	0	1
chr4-185825948	0	1
chr4-39118311	0	1
chr4-39924005	0	1
chr4-71820164	0	1
chr4+128851279	0	1
chr4+149301816	0	1
chr4+161977804	0	1
chr4+1710781	0	1
chr4+17603209	0	1
chr4+24560893	0	1
chr5-138405944	0	1
chr5-16611659	0	1
chr5-175355843	0	1
chr5-177280172	0	1
chr5-61613457	0	1
chr5-65352437	0	1
chr5-70934677	0	1
chr5-96095894	0	1
chr5-96138303	0	1
chr5+102526230	0	1
chr5+134193609	0	1
chr5+140989844	0	1
chr5+142737029	0	1
chr5+158851972	0	1
chr5+174211910	0	1
chr5+174231518	0	1
chr5+36909248	0	1
chr5+52389456	0	1
chr5+90670950	0	1
chr6-135929632	0	1
chr6-145651491	0	1
chr6-20459327	0	1
chr6-28231459	0	1
chr6-30597626	0	1
chr6-31711796	0	1
chr6-33380644	0	1
chr6-33441300	0	1
chr6-33977549	0	1
chr6-36012164	0	1
chr6-36053631	0	1
chr6-41911328	0	1
chr6-42745670	0	1
chr6-90723607	0	1
chr6-90792962	0	1
chr6-90855104	0	1
chr6+13679997	0	1
chr6+13756687	0	1
chr6+152531986	0	1
chr6+161513699	0	1
chr6+2880218	0	1
chr6+32141072	0	1
chr6+33343098	0	1
chr6+36829194	0	1
chr6+44097883	0	1
chr6+47518605	0	1
chr6+64412951	0	1
chr6+88275680	0	1
chr6+90676395	0	1
[truncated: 5,193 more rows]
